# Supplementary material for: Rapid Holocene thinning of an East Antarctic outlet glacier driven by marine ice sheet instability
Source: Nat Commun. 2015 Nov 26;6:8910. doi: 10.1038/ncomms9910 (PMC4674764; doi:10.1038/ncomms9910)
Supplement: Supplementary Data 1 — Surface-exposure dating sample details and ages from Mackay Glacier. Ages from each transect have been calculated using a global production rate9 with a range of production rate scaling schemes, as well as using a New Zealand (NZ) calibration site production rate10 with the time-dependent (t-d) scheme. Best estimates are derived from Bayesian age-elevation modelling, which includes weighted mean ages for samples at equal elevations (see Methods). Samples identified as outliers are shown in grey italics. [file ncomms9910-s2.xlsx]

## Sheet: Sample details
Sample ID	Latitude	Longitude	Altitude (m asl)	Elevation above modern ice (m)	Sample lithology	Sample position	Thickness (cm)	Shielding correction	9Be carrier (mg)	10Be/9Be	1 sigma (%)	10Be concentration (atoms g-1)	1 sigma (atoms g-1)	Final quartz weight (g)	Internal uncertainty (1 sigma) (yrs)	Lal/Stone (non t-d)14, 15		Desilets & Zreda16		Dunai17		Lifton et al.18		Lal/Stone (t-d)14,15,19		Lal/Stone (t-d, NZ10)		Weighted mean (Lal/Stone t-d) (yrs)	Standard error	Weighted mean (Lal/Stone t-d, NZ) (yrs)	Standard error	Age-elevation modelled (Lal/Stone t-d) (yrs)	Modelled error (1 sigma) (yrs)	Age-elevation modelled (Lal/Stone t-d, NZ) (yrs)	Modelled error (1 sigma) (yrs)
																Age (yrs)	Uncertainty	Age (yrs)	Uncertainty	Age (yrs)	Uncertainty	Age (yrs)	Uncertainty	Age (yrs)	Uncertainty	Age (yrs)	Uncertainty
Mt Suess / Gondola Ridge (upper)
GR52	-77.0365	161.655	823.789	260.762	Sandstone	Cobble on bedrock	2.75	0.968512	0.206618	1.0708e-12	3.5	263160	9220	56.1071	769	21814	2054	23354	2890	22928	2825	22121	2327	22303	2047	26030	1077					22303	2047	26030	1077
GR51	-77.0365	161.655	823.218	260.191	Sandstone	Cobble on bedrock slope	6.5	0.968512	0.187616	9.24042e-13	16.6387	209710	34900	55.1585	2999	17916	3382	19179	3934	18830	3856	18202	3540	18317	3436	21372	3610					18317	3436	21372	3610
GR48	-77.0361	161.649	795.268	232.241	Quartzite	Cobble on bedrock	5.25	0.992513	0.205988	3.056e-13	4.2	73409	3100	57.0439	262	6199	600	6638	833	6519	815	6319	679	6337	598	7391	351	6436.57	574.27	7425.27	346.948	6573	275	7657	286
GR47	-77.0362	161.649	793.156	230.129	Sandstone	Cobble on pebbles on bedrock	4.25	0.992014	0.206512	3.82288e-13	25.5404	88729	22700	59.2419	1913	7450	2020	7978	2256	7835	2213	7585	2087	7617	2059	8884	2290
GR54	-77.0361	161.646	782.487	219.46	Sandstone	Cobble on edge of bedrock pit	5.5	0.992563	0.190901	3.88833e-13	26.2503	87688	23100	56.3654	1979	7498	2084	8030	2322	7886	2279	7636	2152	7665	2124	8940	2368	6366.85	416.646	7402.05	252.717	6467	224	7555	174
GR53a	-77.0365	161.645	780.163	217.136	Sandstone	Cobble in bedrock pit	4	0.994433	0.168683	3.545e-13	4.6	70554	3260	56.4159	276	5959	587	6382	810	6269	792	6077	663	6092	586	7105	363
GR53b	-77.0365	161.645	780.163	217.136	Sandstone	Cobble in bedrock pit	7.5	0.994433	0.206194	3.089e-13	4.1	73849	3040	57.376	265	6419	618	6875	860	6752	841	6545	700	6562	617	7653	356
GR56	-77.0374	161.637	710.417	147.39	Sandstone	Cobble on bedrock	4.5	0.993418	0.20619	2.796e-13	5.6	69505	3910	55.1531	354	6282	651	6734	881	6615	863	6419	730	6422	652	7489	452	6488.61	359.513	7574.32	215.509	6377	207	7481	139
GR58	-77.0373	161.637	709.997	146.97	Sandstone	Cobble on bedrock	5.5	0.996048	0.169133	3.403e-13	3.9	69950	2740	54.7602	250	6356	607	6813	848	6693	830	6494	690	6498	605	7577	339
GR55	-77.0373	161.637	709.316	146.289	Sandstone	Cobble on bedrock slope	5	0.996048	0.169076	3.599e-13	4.1	70663	2910	56.2661	264	6395	616	6855	858	6734	839	6534	699	6538	614	7624	355
GR59	-77.0338	161.639	647.601	84.574	Sandstone	Cobble on bedrock edge	4.5	0.991112	0.206325	2.563e-13	4	63256	2550	55.5626	245	6070	582	6510	812	6397	795	6211	662	6205	581	7235	331					6278	221	7416	129
GR62a	-77.0351	161.633	628.69	65.663	Sandstone	Cobble on bedrock high	4.25	0.983391	0.169181	3.028e-13	4	61795	2490	55.1443	245	6068	582	6508	812	6397	795	6212	662	6204	580	7232	330	6230.51	552.164	7240.68	325.645	6178	253	7342	141
GR62b	-77.0351	161.633	628.69	65.663	Sandstone	Cobble on bedrock high	4	0.983391	0.189592	2.82991e-13	26.3177	64772	17100	55.0823	1681	6346	1769	6806	1974	6689	1939	6496	1836	6487	1804	7563	2011
GR63	-77.0345	161.632	613.051	50.0235	Sandstone	Cobble on bedrock	3.5	0.99005	0.169125	2.882e-13	6.2	61076	3810	53.0729	375	6000	642	6435	860	6325	842	6144	718	6133	644	7150	472					6067	315	7265	168
GR64	-77.0345	161.63	587.682	24.655	Sandstone	Cobble on bedrock high	4.5	0.985602	0.202886	1.30546e-13	32.5756	30923	10200	56.631	1038	3149	1073	3378	1182	3320	1161	3200	1101	3219	1095	3752	1239	3816.13	656.359	4479.37	712.002	3816	656	4479	712
GR67	-77.0345	161.63	586.535	23.5085	Sandstone	Cobble on bedrock	5.5	0.963741	0.205492	1.57667e-13	17.6799	38646	6890	55.5319	725	4061	807	4355	932	4281	915	4147	846	4151	820	4838	870
Gondola Ridge (mid-lower)
GR44a	-77.0045	161.765	569.422	96.8425	Sandstone	Cobble on edge of bedrock pit	3.75	0.999691	0.173494	3.281e-13	3.9	67059	2630	56.485	268	6816	651	7312	910	7187	891	6982	742	6967	649	8123	364
GR45	-77.0046	161.765	569.317	96.738	Quartzite	Boulder on bedrock edge	4.25	0.999691	0.169028	2.994e-13	4.2	61494	2600	54.7394	266	6277	607	6734	845	6620	827	6433	691	6417	606	7481	355
GR46	-77.0044	161.764	562.649	90.07	Sandstone	Boulder in bedrock crack	3	0.992255	0.174173	2.803e-13	3.8	57895	2210	56.0725	227	5927	563	6358	789	6251	773	6076	643	6059	562	7063	310
GR41	-77.0052	161.76	552.246	79.667	Sandstone	Cobble perched on bedrock crack	3.5	0.998674	0.169305	3.064e-13	3.8	61038	2330	56.5358	241	6295	598	6753	838	6639	821	6453	683	6435	596	7501	330
GR40	-77.0047	161.76	538.662	66.0825	Sandstone	Cobble on bedrock slope	5	0.992811	0.196714	3.86912e-13	18.2596	91099	16700	55.6303	1782	9699	1972	10406	2273	10230	2232	9970	2080	9915	2005	11559	2139
GR37	-77.0045	161.76	524.486	51.906	Sandstone	Boulder on pebbles on bedrock	4.5	0.960248	0.189371	3.18838e-13	32.6202	72619	23800	55.3195	2643	8052	2735	8638	3014	8493	2962	8251	2829	8231	2790	9594	3157
GR36	-77.0044	161.76	524.391	51.8115	Sandstone	Cobble on bedrock edge	3.75	0.923383	0.168825	2.633e-13	3.9	54835	2150	53.8862	247	6279	599	6735	838	6622	821	6439	684	6418	598	7479	335
GR38	-77.0047	161.758	523.102	50.5225	Sandstone	Boulder on bedrock slope	5	0.974108	0.191006	2.19061e-13	17.1522	44514	7680	62.4166	845	4891	946	5246	1098	5159	1078	5014	998	5000	962	5827	1015
GR35	-77.0047	161.758	521.887	49.3075	Sandstone	Cobble on bedrock	4	0.960248	0.181658	2.659e-13	4.3	59958	2600	53.5548	288	6636	645	7118	896	6999	877	6804	734	6783	644	7906	383
GR34	-77.0047	161.757	517.489	44.9095	Sandstone	Cobble on bedrock slope	5	0.959023	0.189371	1.81465e-13	38.4252	39619	15300	57.5208	1722	4443	1765	4765	1931	4686	1898	4550	1820	4541	1802	5292	2055
GR68	-77.0024	161.765	505.042	42.804	Sandstone	Cobble on bedrock edge	5.25	0.969945	0.189101	2.13906e-13	25.8214	49580	12900	54.1662	1453	5581	1532	5987	1711	5887	1681	5726	1594	5705	1561	6648	1737
GR69	-77.0024	161.765	497.98	35.742	Sandstone	Cobble on bedrock slope	5.75	0.974065	0.197183	2.5179e-13	14.1449	58597	8340	56.3084	947	6643	1109	7126	1319	7007	1295	6814	1181	6791	1125	7914	1141
Gondola Ridge (lower)
GR83	-76.9986	161.788	449.48	44.4795	Sandstone	Cobble on bedrock high	7.5	0.99429	0.205744	4.56551e-13	26.8288	110500	29700	56.6306	3523	13050	3702	13996	4126	13764	4055	13415	3857	13340	3774	15550	4214
GR82	-76.9985	161.788	445.58	40.58	Sandstone	Cobble on bedrock edge	3	0.988831	0.169474	2.498e-13	5.4	52970	2880	53.1117	330	6070	623	6510	847	6403	830	6232	703	6205	623	7232	423					6421	439	7357	282
GR80	-76.9983	161.789	430.387	25.3875	Sandstone	Cobble on bedrock	4	0.933947	0.169661	2.322e-13	3.9	49622	1950	52.7361	242	6151	587	6594	821	6486	804	6314	671	6287	586	7324	329	6105.74	411.146	7138.65	244.975	6011	363	7099	220
GR79	-76.9983	161.789	429.036	24.0365	Quartzite	Cobble on bedrock edge	6	0.946237	0.174491	1.87e-13	4.8	46579	2260	46.4668	282	5802	578	6220	794	6118	778	5956	655	5930	577	6908	367
GR78	-76.9979	161.79	416.588	11.588	Sandstone	Cobble on bedrock	4.25	0.98813	0.173479	1.567e-13	4.4	32466	1450	55.4596	172	3865	378	4143	523	4075	512	3952	428	3950	377	4603	228	4153.01	282.029	4832.99	172.275	4153	442	4832.99	172.275
GR77	-76.9979	161.79	415.597	10.597	Sandstone	Cobble on bedrock	4.5	0.991268	0.173693	1.8e-13	4.6	36270	1690	57.1609	201	4315	426	4626	587	4550	575	4422	482	4411	425	5139	263
Low Ridge
CC98	-76.9915	162.28	263.806	203.806	Sandstone	Cobble in bedrock chatter-mark	4.25	0.999663	0.168825	2.453e-13	4.3	44670	1930	61.6022	265	6112	594	6533	822	6431	806	6273	676	6247	593	7277	352	6201.77	464.447	7245.64	309.092	6414	339	7384	231
CC99	-76.9914	162.28	263.483	203.483	Sandstone	Cobble on thin till on bedrock	3.9	0.999516	0.206179	1.826e-13	8.7	43956	3860	56.8017	527	5997	741	6410	943	6309	926	6154	813	6130	747	7140	646
CC95	-76.9908	162.28	244.68	184.68	Sandstone	Cobble on bedrock ledge	4.5	0.996578	0.207338	1.857e-13	4.8	44992	2180	56.7604	306	6295	627	6725	859	6620	842	6458	710	6434	627	7494	398					6215	311	7241	211
CC93	-76.9902	162.279	219.164	159.164	Sandstone	Cobble on bedrock ledge	3.5	0.992163	0.168413	2.225e-13	4.4	28709	1270	86.6792	182	4106	401	4382	553	4314	542	4198	454	4197	400	4887	241
CC91	-76.9896	162.277	179.482	119.482	Sandstone	Cobble on bedrock	3.25	0.991954	0.169785	2.09e-13	6.5	41865	2740	56.2661	408	6225	678	6633	896	6532	879	6378	756	6363	680	7409	512	6068.63	442.163	7030.97	308.73	5988	336	7047	239
CC92	-76.9896	162.277	179.239	119.239	Sandstone	Boulder on bedrock	4.5	0.991159	0.169046	1.918e-13	5.2	38086	2000	56.479	301	5726	582	6101	789	6008	774	5866	656	5853	582	6815	387
CC90	-76.9881	162.277	86.756	26.756	Sandstone	Boulder on bedrock edge	3	0.983871	0.205459	2.77e-14	12.8	6249.3	853	57.8339	140	1027	166	1089	197	1073	193	1027	173	1050	169	1222	169	914.181	84.8403	1063.93	84.8403	899	86	1051	86
CC89	-76.9881	162.276	86.3385	26.3385	Sandstone	Cobble on bedrock	4.5	0.982064	0.17325	2.59e-14	12.5	4974.8	668	57.0727	111	830	133	879	157	866	154	830	138	848	134	987	134
CC87	-76.9881	162.275	84.058	24.058	Sandstone	Cobble on boulder on bedrock	5.75	0.982064	0.173419	2.61e-14	12.8	5158.6	708	55.5418	120	873	142	925	167	911	165	873	148	892	144	1038	144
CC86	-76.9875	162.275	61.5115	1.5115	Sandstone	Cobble in bedrock crack	3.5	0.980617	0.174581	7.1e-15	30	1173.9	453	56.8948	77	200	79	211	85	208	84	200	80	204	81	238	92					218	81	253	93
